# Supplementary material for: Cross-Induction of Anti-Complexing Antibodies in Patients Treated with Botulinum Toxin Formulations Containing Complexing Proteins
Source: Toxins (Basel). 2026 Feb 14;18(2):99. doi: 10.3390/toxins18020099 (PMC12945223; doi:10.3390/toxins18020099)
Supplement: Supplementary file 1 [file toxins-18-00099-s001.zip]

Archive with 1 entries (1 files):
- toxins-4102150-supplementary.pdf
